# Supplementary material for: A Unique Mode of Coenzyme A Binding to the Nucleotide Binding Pocket of Human Metastasis Suppressor NME1
Source: Int J Mol Sci. 2023 May 27;24(11):9359. doi: 10.3390/ijms24119359 (PMC10253429; doi:10.3390/ijms24119359)
Supplement: Supplementary file 1 [file ijms-24-09359-s001.zip]

Archive with 1 entries (1 files):
- ijms-2364669-supplementary.pdf
